# Supplementary material for: Agricultural activities and risk of Alzheimer’s disease: the TRACTOR project, a nationwide retrospective cohort study
Source: Eur J Epidemiol. 2024 Jan 10;39(3):271–87. doi: 10.1007/s10654-023-01079-0 (PMC10995077; doi:10.1007/s10654-023-01079-0)
Supplement: Supplementary file 2 — Supplementary file2 (XLSX 38 KB) [file 10654_2023_1079_MOESM2_ESM.xlsx]

## Sheet: Table S3
Agricultural activity	Sex	Main analysis					SA1 - using the same covariates for all models					SA2 - only including individual ≥ 60 years					SA3 - ADRD					SA4 - not including individuals with LTI for PD					SA5 - AD without individual with PD, or F03					SA6 - AD identification only using LTI declaration data					SA7 - AD identification only using drug prescription data
		Unexposed population	Exposed population	HR [95% CI]	p	p adjusted (Benjamini-Hochberg)	Unexposed population	Exposed population	HR [95% CI]	p	p adjusted (Benjamini-Hochberg)	Unexposed population	Exposed population	HR [95% CI]	p	p adjusted (Benjamini-Hochberg)	Unexposed population	Exposed population	HR [95% CI]	p	p adjusted (Benjamini-Hochberg)	Unexposed population	Exposed population	HR [95% CI]	p	p adjusted (Benjamini-Hochberg)	Unexposed population	Exposed population	HR [95% CI]	p	p adjusted (Benjamini-Hochberg)	Unexposed population	Exposed population	HR [95% CI]	p	p adjusted (Benjamini-Hochberg)	Unexposed population	Exposed population	HR [95% CI]	p	p adjusted (Benjamini-Hochberg)
Truck farming, floriculture/flower-growing	Both sexes	n = 989626, m = 4918	n = 41376, m = 149	0.93 [0.78 - 1.09]	0.36	0.57	n = 989626, m = 4918	n = 41376, m = 149	1.02 [0.87 - 1.19]	0.48	0.67	n = 152393, m = 4120	n = 4321, m = 109	1.08 [0.89 - 1.31]	0.45	0.57	n = 989275, m = 5269	n = 41364, m = 161	0.93 [0.79 - 1.09]	0.35	0.57	n = 989881, m = 4663	n = 41382, m = 143	0.94 [0.8 - 1.12]	0.5	0.57	n = 990777, m = 3767	n = 41406, m = 119	1.07 [0.89 - 1.29]	0.46	0.46	n = 990517, m = 4027	n = 41412, m = 113	0.85 [0.7 - 1.03]	0.09	0.57	n = 992027, m = 2517	n = 41433, m = 92	1.17 [0.94 - 1.45]	0.15	0.57
	Female	n = 304754, m = 2966	n = 12580, m = 92	1.1 [0.89 - 1.35]	0.4	0.52	n = 304754, m = 2966	n = 12580, m = 92	1.07 [0.68 - 1.68]	0.49	0.62	n = 71104, m = 2664	n = 2045, m = 73	1.1 [0.87 - 1.39]	0.42	0.52	n = 304591, m = 3129	n = 12576, m = 96	1.09 [0.89 - 1.34]	0.41	0.52	n = 304839, m = 2881	n = 12584, m = 88	1.09 [0.88 - 1.35]	0.45	0.52	n = 305349, m = 2371	n = 12602, m = 70	1 [0.78 - 1.27]	0.97	0.97	n = 305196, m = 2524	n = 12601, m = 71	1 [0.79 - 1.28]	0.99	0.99	n = 306236, m = 1484	n = 12617, m = 55	1.29 [0.98 - 1.69]	0.07	0.46
	Male	n = 684872, m = 1952	n = 28796, m = 57	0.75 [0.57 - 0.98]	0.04	0.1	n = 684872, m = 1952	n = 28796, m = 57	0.9 [0.7 - 1.16]	0.15	0.26	n = 81289, m = 1456	n = 2276, m = 36	0.98 [0.7 - 1.37]	0.9	0.9	n = 684684, m = 2140	n = 28788, m = 65	0.76 [0.59 - 0.98]	0.04	0.1	n = 685042, m = 1782	n = 28798, m = 55	0.79 [0.6 - 1.03]	0.09	0.14	n = 685428, m = 1396	n = 28804, m = 49	0.86 [0.64 - 1.15]	0.3	0.3	n = 685321, m = 1503	n = 28811, m = 42	0.73 [0.53 - 1]	0.05	0.1	n = 685791, m = 1033	n = 28816, m = 37	1.07 [0.76 - 1.5]	0.7	0.8
Garden center/tree nursery	Both sexes	n = 1025903, m = 5055	n = 5099, m = 12	0.63 [0.36 - 1.11]	0.11	0.15	n = 1025903, m = 5055	n = 5099, m = 12	0.69 [0.39 - 1.21]	0.35	0.42	n = 156404, m = 4220	n = 310, m = 9	Not calculated	Not calculated	Not calculated	n = 1025540, m = 5418	n = 5099, m = 12	0.59 [0.33 - 1.04]	0.07	0.15	n = 1026164, m = 4794	n = 5099, m = 12	0.67 [0.38 - 1.18]	0.17	0.17	n = 1027083, m = 3875	n = 5100, m = 11	0.76 [0.42 - 1.37]	0.36	0.36	n = 1026826, m = 4132	n = 5103, m = 8	Not calculated	Not calculated	Not calculated	n = 1028358, m = 2600	n = 5102, m = 9	Not calculated	Not calculated	Not calculated
	Female	n = 315982, m = 3052	n = 1352, m = 6	Not calculated	Not calculated	Not calculated	n = 315982, m = 3052	n = 1352, m = 6	Not calculated	Not calculated	Not calculated	n = 73007, m = 2732	n = 142, m = 5	Not calculated	Not calculated	Not calculated	n = 315815, m = 3219	n = 1352, m = 6	Not calculated	Not calculated	Not calculated	n = 316071, m = 2963	n = 1352, m = 6	Not calculated	Not calculated	Not calculated	n = 316599, m = 2435	n = 1352, m = 6	Not calculated	Not calculated	Not calculated	n = 316444, m = 2590	n = 1353, m = 5	Not calculated	Not calculated	Not calculated	n = 317500, m = 1534	n = 1353, m = 5	Not calculated	Not calculated	Not calculated
	Male	n = 709921, m = 2003	n = 3747, m = 6	Not calculated	Not calculated	Not calculated	n = 709921, m = 2003	n = 3747, m = 6	Not calculated	Not calculated	Not calculated	n = 83397, m = 1488	n = 168, m = 4	Not calculated	Not calculated	Not calculated	n = 709725, m = 2199	n = 3747, m = 6	Not calculated	Not calculated	Not calculated	n = 710093, m = 1831	n = 3747, m = 6	Not calculated	Not calculated	Not calculated	n = 710484, m = 1440	n = 3748, m = 5	Not calculated	Not calculated	Not calculated	n = 710382, m = 1542	n = 3750, m = 3	Not calculated	Not calculated	Not calculated	n = 710858, m = 1066	n = 3749, m = 4	Not calculated	Not calculated	Not calculated
Fruit arboriculture	Both sexes	n = 1007053, m = 4930	n = 23949, m = 137	1.36 [1.15 - 1.62]	4.1e-04	1.6e-03	n = 1007053, m = 4930	n = 23949, m = 137	1.24 [1.05 - 1.47]	0.03	0.05	n = 152646, m = 4113	n = 4068, m = 116	1.37 [1.13 - 1.65]	1.1e-03	1.7e-03	n = 1006698, m = 5285	n = 23941, m = 145	1.34 [1.13 - 1.58]	6.0e-04	1.6e-03	n = 1007309, m = 4674	n = 23954, m = 132	1.35 [1.13 - 1.6]	8.8e-04	1.7e-03	n = 1008195, m = 3788	n = 23988, m = 98	1.19 [0.97 - 1.46]	0.09	0.09	n = 1007952, m = 4031	n = 23977, m = 109	1.28 [1.06 - 1.56]	0.01	0.02	n = 1009445, m = 2538	n = 24015, m = 71	1.29 [1.02 - 1.64]	0.04	0.04
	Female	n = 309762, m = 2981	n = 7572, m = 77	1.28 [1.02 - 1.61]	0.03	0.08	n = 309762, m = 2981	n = 7572, m = 77	3.45 [1.27 - 9.38]	0.01	0.03	n = 71386, m = 2670	n = 1763, m = 67	1.24 [0.97 - 1.59]	0.08	0.11	n = 309598, m = 3145	n = 7569, m = 80	1.26 [1.01 - 1.58]	0.04	0.08	n = 309850, m = 2893	n = 7573, m = 76	1.31 [1.04 - 1.65]	0.02	0.08	n = 310360, m = 2383	n = 7591, m = 58	1.19 [0.92 - 1.55]	0.19	0.19	n = 310211, m = 2532	n = 7586, m = 63	1.24 [0.96 - 1.6]	0.1	0.11	n = 311246, m = 1497	n = 7607, m = 42	1.3 [0.96 - 1.78]	0.09	0.11
	Male	n = 697291, m = 1949	n = 16377, m = 60	1.37 [1.06 - 1.78]	0.02	0.03	n = 697291, m = 1949	n = 16377, m = 60	1.31 [1.01 - 1.69]	0.04	0.05	n = 81260, m = 1443	n = 2305, m = 49	1.54 [1.15 - 2.06]	3.3e-03	0.03	n = 697100, m = 2140	n = 16372, m = 65	1.36 [1.05 - 1.74]	0.02	0.03	n = 697459, m = 1781	n = 16381, m = 56	1.38 [1.05 - 1.8]	0.02	0.03	n = 697835, m = 1405	n = 16397, m = 40	1.28 [0.93 - 1.76]	0.13	0.13	n = 697741, m = 1499	n = 16391, m = 46	1.35 [1 - 1.83]	0.05	0.06	n = 698199, m = 1041	n = 16408, m = 29	1.34 [0.92 - 1.95]	0.13	0.14
Viticulture	Both sexes	n = 913148, m = 4344	n = 117854, m = 723	1.29 [1.18 - 1.42]	5.6e-08	9.0e-08	n = 913148, m = 4344	n = 117854, m = 723	1.12 [1.03 - 1.21]	0.04	0.05	n = 134887, m = 3626	n = 21827, m = 603	1.12 [1.01 - 1.24]	0.03	0.03	n = 912830, m = 4662	n = 117809, m = 768	1.58 [1.45 - 1.73]	2.3e-23	1.8e-22	n = 913371, m = 4121	n = 117892, m = 685	1.55 [1.41 - 1.7]	2.6e-19	7.0e-19	n = 914191, m = 3301	n = 117992, m = 585	1.4 [1.26 - 1.55]	2.3e-10	2.3e-10	n = 913915, m = 3577	n = 118014, m = 563	1.21 [1.09 - 1.35]	3.5e-04	4.0e-04	n = 915308, m = 2184	n = 118152, m = 425	1.77 [1.57 - 2]	2.0e-20	8.2e-20
	Female	n = 275811, m = 2611	n = 41523, m = 447	1.29 [1.15 - 1.46]	2.4e-05	4.2e-05	n = 275811, m = 2611	n = 41523, m = 447	2.41 [1.32 - 4.39]	8.1e-04	2.2e-03	n = 61870, m = 2340	n = 11279, m = 397	1.07 [0.95 - 1.22]	0.28	0.28	n = 275662, m = 2760	n = 41505, m = 465	1.29 [1.14 - 1.44]	2.5e-05	4.2e-05	n = 275885, m = 2537	n = 41538, m = 432	1.3 [1.15 - 1.46]	2.6e-05	4.2e-05	n = 276345, m = 2077	n = 41606, m = 364	1.38 [1.21 - 1.57]	1.8e-06	1.8e-06	n = 276187, m = 2235	n = 41610, m = 360	1.2 [1.05 - 1.37]	6.4e-03	8.6e-03	n = 277136, m = 1286	n = 41717, m = 253	1.66 [1.41 - 1.95]	7.7e-10	6.1e-09
	Male	n = 637337, m = 1733	n = 76331, m = 276	1.73 [1.49 - 2.02]	9.3e-13	3.7e-12	n = 637337, m = 1733	n = 76331, m = 276	1.24 [1.09 - 1.4]	0.04	0.04	n = 73017, m = 1286	n = 10548, m = 206	1.26 [1.05 - 1.5]	0.01	0.01	n = 637168, m = 1902	n = 76304, m = 303	1.68 [1.46 - 1.94]	1.4e-12	3.9e-12	n = 637486, m = 1584	n = 76354, m = 253	1.29 [1.11 - 1.51]	1.3e-03	2.0e-03	n = 637846, m = 1224	n = 76386, m = 221	1.98 [1.67 - 2.35]	7.2e-15	7.2e-15	n = 637728, m = 1342	n = 76404, m = 203	1.23 [1.03 - 1.46]	0.02	0.02	n = 638172, m = 898	n = 76435, m = 172	1.88 [1.55 - 2.28]	1.0e-10	2.0e-10
Unspecified specialized farming	Both sexes	n = 1024845, m = 5056	n = 6157, m = 11	0.73 [0.4 - 1.32]	0.3	0.49	n = 1024845, m = 5056	n = 6157, m = 11	0.56 [0.31 - 1]	0.05	0.06	n = 156286, m = 4220	n = 428, m = 9	Not calculated	Not calculated	Not calculated	n = 1024483, m = 5418	n = 6156, m = 12	0.74 [0.42 - 1.3]	0.29	0.49	n = 1025106, m = 4795	n = 6157, m = 11	0.78 [0.43 - 1.41]	0.42	0.52	n = 1026024, m = 3877	n = 6159, m = 9	Not calculated	Not calculated	Not calculated	n = 1025772, m = 4129	n = 6157, m = 11	0.87 [0.48 - 1.57]	0.63	0.63	n = 1027297, m = 2604	n = 6163, m = 5	Not calculated	Not calculated	Not calculated
	Female	n = 315107, m = 3052	n = 2227, m = 6	Not calculated	Not calculated	Not calculated	n = 315107, m = 3052	n = 2227, m = 6	Not calculated	Not calculated	Not calculated	n = 72956, m = 2732	n = 193, m = 5	Not calculated	Not calculated	Not calculated	n = 314941, m = 3218	n = 2226, m = 7	Not calculated	Not calculated	Not calculated	n = 315196, m = 2963	n = 2227, m = 6	Not calculated	Not calculated	Not calculated	n = 315723, m = 2436	n = 2228, m = 5	Not calculated	Not calculated	Not calculated	n = 315570, m = 2589	n = 2227, m = 6	Not calculated	Not calculated	Not calculated	n = 316622, m = 1537	n = 2231, m = 2	Not calculated	Not calculated	Not calculated
	Male	n = 709738, m = 2004	n = 3930, m = 5	Not calculated	Not calculated	Not calculated	n = 709738, m = 2004	n = 3930, m = 5	Not calculated	Not calculated	Not calculated	n = 83330, m = 1488	n = 235, m = 4	Not calculated	Not calculated	Not calculated	n = 709542, m = 2200	n = 3930, m = 5	Not calculated	Not calculated	Not calculated	n = 709910, m = 1832	n = 3930, m = 5	Not calculated	Not calculated	Not calculated	n = 710301, m = 1441	n = 3931, m = 4	Not calculated	Not calculated	Not calculated	n = 710202, m = 1540	n = 3930, m = 5	Not calculated	Not calculated	Not calculated	n = 710675, m = 1067	n = 3932, m = 3	Not calculated	Not calculated	Not calculated
Crop farming (e.g., wheat, corn, and industrial grower)	Both sexes	n = 728001, m = 2230	n = 303001, m = 2837	3.72 [3.47 - 3.98]	4.69e-306	1.25e-305	n = 728001, m = 2230	n = 303001, m = 2837	2.6 [2.46 - 2.75]	2.32e-152	1.06e-145	n = 64684, m = 1561	n = 92030, m = 2668	2.74 [2.52 - 2.98]	1.29e-121	1.48e-121	n = 727835, m = 2396	n = 302804, m = 3034	3.69 [3.46 - 3.95]	1.3e-121	1.5e-121	n = 728141, m = 2090	n = 303122, m = 2716	3.81 [3.55 - 4.08]	2.12e-299	4.23e-299	n = 728550, m = 1681	n = 303633, m = 2205	3.89 [3.6 - 4.22]	0.56	0.56	n = 728434, m = 1797	n = 303495, m = 2343	3.67 [3.41 - 3.96]	3.66e-248	5.85e-248	n = 729034, m = 1197	n = 304426, m = 1412	3.59 [3.26 - 3.95]	4.77e-148	6.36e-148
	Female	n = 216883, m = 1269	n = 100451, m = 1789	4.15 [3.8 - 4.54]	2.16e-215	5.77e-215	n = 216883, m = 1269	n = 100451, m = 1789	3.38 [2.27 - 5.04]	7.82e-182	1.25e-181	n = 32157, m = 1011	n = 40992, m = 1726	3.04 [2.74 - 3.37]	2.5e-99	2.8e-99	n = 216826, m = 1326	n = 100341, m = 1899	4.2 [3.85 - 4.58]	1.95e-230	1.56e-229	n = 216929, m = 1223	n = 100494, m = 1746	4.19 [3.83 - 4.58]	7.22e-212	1.44e-211	n = 217156, m = 996	n = 100795, m = 1445	4.34 [3.93 - 4.8]	3.86e-182	3.86e-182	n = 217082, m = 1070	n = 100715, m = 1525	4.03 [3.66 - 4.44]	3.8e-178	6.1e-178	n = 217481, m = 671	n = 101372, m = 868	3.97 [3.5 - 4.5]	3.67e-102	4.89e-102
	Male	n = 511118, m = 961	n = 202550, m = 1048	2.85 [2.55 - 3.19]	2.6e-75	6.9e-75	n = 511118, m = 961	n = 202550, m = 1048	2.47 [2.26 - 2.7]	4.9e-85	2.1e-75	n = 32527, m = 550	n = 51038, m = 942	2.35 [2.04 - 2.71]	6.9e-32	7.9e-32	n = 511009, m = 1070	n = 202463, m = 1135	2.78 [2.5 - 3.09]	4.6e-79	3.6e-78	n = 511212, m = 867	n = 202628, m = 970	2.93 [2.6 - 3.29]	8.2e-72	1.7e-71	n = 511394, m = 685	n = 202838, m = 760	3.03 [2.65 - 3.47]	2.4e-59	2.4e-59	n = 511352, m = 727	n = 202780, m = 818	2.81 [2.48 - 3.19]	4.6e-57	7.4e-57	n = 511553, m = 526	n = 203054, m = 544	3.03 [2.6 - 3.53]	5.8e-45	7.8e-45
Unspecified and mixed farming (e.g., polyculture, mixed farming, diversified farming)	Both sexes	n = 910626, m = 4697	n = 120376, m = 370	0.7 [0.63 - 0.78]	7.2e-10	1.5e-09	n = 910626, m = 4697	n = 120376, m = 370	0.63 [0.57 - 0.7]	3.5e-10	1.9e-09	n = 144625, m = 3970	n = 12089, m = 259	0.87 [0.76 - 0.99]	0.03	0.04	n = 910283, m = 5040	n = 120356, m = 390	0.69 [0.62 - 0.77]	2.7e-11	2.1e-10	n = 910864, m = 4459	n = 120399, m = 347	0.69 [0.62 - 0.78]	7.6e-10	1.5e-09	n = 911709, m = 3614	n = 120474, m = 272	0.68 [0.6 - 0.78]	1.3e-08	1.3e-08	n = 911487, m = 3836	n = 120442, m = 304	0.69 [0.61 - 0.78]	5.3e-09	8.4e-09	n = 912898, m = 2425	n = 120562, m = 184	0.72 [0.61 - 0.84]	4.1e-05	5.5e-05
	Female	n = 280587, m = 2850	n = 36747, m = 208	0.62 [0.54 - 0.72]	5.8e-10	1.5e-09	n = 280587, m = 2850	n = 36747, m = 208	0.94 [0.5 - 1.74]	0.17	0.22	n = 66920, m = 2567	n = 6229, m = 170	0.82 [0.7 - 0.96]	0.01	0.02	n = 280429, m = 3008	n = 36738, m = 217	0.62 [0.53 - 0.71]	8.5e-11	6.8e-10	n = 280670, m = 2767	n = 36753, m = 202	0.62 [0.54 - 0.73]	1.2e-09	2.4e-09	n = 281157, m = 2280	n = 36794, m = 161	0.61 [0.51 - 0.72]	1.1e-08	1.1e-08	n = 281030, m = 2407	n = 36767, m = 188	0.65 [0.56 - 0.77]	1.6e-07	2.6e-07	n = 281993, m = 1444	n = 36860, m = 95	0.6 [0.48 - 0.75]	4.2e-06	5.5e-06
	Male	n = 630039, m = 1847	n = 83629, m = 162	0.78 [0.66 - 0.94]	6.7e-03	0.01	n = 630039, m = 1847	n = 83629, m = 162	0.71 [0.61 - 0.82]	8.2e-10	4.5e-09	n = 77705, m = 1403	n = 5860, m = 89	0.91 [0.73 - 1.13]	0.39	0.41	n = 629854, m = 2032	n = 83618, m = 173	0.76 [0.64 - 0.9]	1.3e-03	5.1e-03	n = 630194, m = 1692	n = 83646, m = 145	0.77 [0.64 - 0.92]	5.0e-03	0.01	n = 630552, m = 1334	n = 83680, m = 111	0.76 [0.62 - 0.94]	0.01	0.01	n = 630457, m = 1429	n = 83675, m = 116	0.71 [0.58 - 0.87]	1.0e-3	5.1e-03	n = 630905, m = 981	n = 83702, m = 89	0.91 [0.72 - 1.15]	0.41	0.41
Dairy farming	Both sexes	n = 872830, m = 4533	n = 158172, m = 534	0.67 [0.61 - 0.73]	1.2e-17	3.2e-17	n = 872830, m = 4533	n = 158172, m = 534	0.82 [0.75 - 0.9]	0.02	0.04	n = 143577, m = 3851	n = 13137, m = 378	1.09 [1 - 1.23]	0.05	0.05	n = 872514, m = 4849	n = 158125, m = 581	0.68 [0.62 - 0.74]	1.7e-17	3.5e-17	n = 873052, m = 4311	n = 158211, m = 495	0.66 [0.6 - 0.72]	6.7e-18	3.2e-17	n = 873860, m = 3503	n = 158323, m = 383	0.63 [0.57 - 0.7]	6.7e-17	6.7e-17	n = 873671, m = 3692	n = 158258, m = 448	0.69 [0.62 - 0.76]	4.5e-13	7.2e-13	n = 875018, m = 2345	n = 158442, m = 264	0.77 [0.68 - 0.88]	9.6e-05	1.3e-04
	Female	n = 268817, m = 2752	n = 48517, m = 306	0.65 [0.57 - 0.73]	1.8e-12	4.1e-12	n = 268817, m = 2752	n = 48517, m = 306	1.38 [0.92 - 2.08]	0.06	0.07	n = 66380, m = 2494	n = 6769, m = 243	1.02 [0.89 - 1.17]	0.76	0.76	n = 268666, m = 2903	n = 48501, m = 322	0.65 [0.58 - 0.73]	9.6e-13	4.1e-12	n = 268894, m = 2675	n = 48529, m = 294	0.64 [0.57 - 0.73]	2.1e-12	4.1e-12	n = 269372, m = 2197	n = 48579, m = 244	0.64 [0.56 - 0.73]	8.7e-11	8.7e-11	n = 269238, m = 2331	n = 48559, m = 264	0.65 [0.57 - 0.75]	2.5e-10	4e-10	n = 270192, m = 1377	n = 48661, m = 162	0.73 [0.61 - 0.86]	1.8e-04	2.4e-04
	Male	n = 604013, m = 1781	n = 109655, m = 228	0.89 [0.77 - 1.03]	0.12	0.2	n = 604013, m = 1781	n = 109655, m = 228	0.87 [0.76 - 1]	0.05	0.06	n = 77197, m = 1357	n = 6368, m = 135	1.16 [0.99 - 1.43]	0.05	0.05	n = 603848, m = 1946	n = 109624, m = 259	0.92 [0.8 - 1.05]	0.21	0.28	n = 604158, m = 1636	n = 109682, m = 201	0.88 [0.75 - 1.02]	0.1	0.2	n = 604488, m = 1306	n = 109744, m = 139	0.75 [0.63 - 0.9]	2.0e-03	2.0e-03	n = 604433, m = 1361	n = 109699, m = 184	0.94 [0.8 - 1.1]	0.42	0.49	n = 604826, m = 968	n = 109781, m = 102	0.77 [0.62 - 0.95]	0.02	0.06
Cow farming	Both sexes	n = 921247, m = 4608	n = 109755, m = 459	0.84 [0.76 - 0.93]	8.4e-04	1.7e-03	n = 921247, m = 4608	n = 109755, m = 459	0.76 [0.69 - 0.84]	0.002	8.6e-03	n = 144908, m = 3898	n = 11806, m = 331	0.9 [0.8 - 1.01]	0.07	0.08	n = 920923, m = 4932	n = 109716, m = 498	0.86 [0.78 - 0.94]	1.6e-03	2.5e-03	n = 921480, m = 4375	n = 109783, m = 431	0.84 [0.75 - 0.93]	5.7e-04	1.7e-03	n = 922309, m = 3546	n = 109874, m = 340	0.75 [0.67 - 0.84]	7.2e-07	7.2e-07	n = 922086, m = 3769	n = 109843, m = 371	0.75 [0.67 - 0.84]	3.7e-07	3.0e-06	n = 923479, m = 2376	n = 109981, m = 233	0.91 [0.79 - 1.05]	0.2	0.2
	Female	n = 284916, m = 2777	n = 32418, m = 281	0.89 [0.78 - 1.01]	0.07	0.08	n = 284916, m = 2777	n = 32418, m = 281	0.71 [0.41 - 1.23]	0.14	0.28	n = 67276, m = 2514	n = 5873, m = 223	0.87 [0.76 - 1]	0.05	0.08	n = 284765, m = 2928	n = 32402, m = 297	0.89 [0.79 - 1.01]	0.07	0.08	n = 284996, m = 2697	n = 32427, m = 272	0.88 [0.78 - 1]	0.06	0.08	n = 285477, m = 2216	n = 32474, m = 225	0.89 [0.77 - 1.03]	0.11	0.11	n = 285335, m = 2358	n = 32462, m = 237	0.86 [0.75 - 0.99]	0.03	0.08	n = 286303, m = 1390	n = 32550, m = 149	1.01 [0.85 - 1.21]	0.88	0.88
	Male	n = 636331, m = 1831	n = 77337, m = 178	0.68 [0.58 - 0.8]	2.0e-06	5.3e-06	n = 636331, m = 1831	n = 77337, m = 178	0.78 [0.67 - 0.9]	1.2e-03	3.7e-03	n = 77632, m = 1384	n = 5933, m = 108	0.93 [0.76 - 1.14]	0.49	0.49	n = 636158, m = 2004	n = 77314, m = 201	0.71 [0.61 - 0.82]	7.2e-06	1.2e-05	n = 636484, m = 1678	n = 77356, m = 159	0.66 [0.56 - 0.78]	1.4e-06	5.3e-06	n = 636832, m = 1330	n = 77400, m = 115	0.61 [0.5 - 0.75]	1.0e-06	1.0e-06	n = 636751, m = 1411	n = 77381, m = 134	0.66 [0.55 - 0.79]	6.8e-06	1.2e-05	n = 637176, m = 986	n = 77431, m = 84	0.9 [0.71 - 1.13]	0.36	0.47
Both/mixed dairy and cow farming	Both sexes	n = 1000352, m = 4988	n = 30650, m = 79	0.46 [0.37 - 0.57]	9.0e-12	3.6e-11	n = 1000352, m = 4988	n = 30650, m = 79	0.53 [0.42 - 0.66]	3.1e-31	4.1e-30	n = 155068, m = 4179	n = 1646, m = 50	0.83 [0.63 - 1.1]	0.2	0.2	n = 999999, m = 5341	n = 30640, m = 89	0.48 [0.39 - 0.6]	1.4e-11	3.6e-11	n = 1000609, m = 4731	n = 30654, m = 75	0.46 [0.37 - 0.58]	5.0e-11	9.9e-11	n = 1001518, m = 3822	n = 30665, m = 64	0.49 [0.38 - 0.62]	1.3e-08	1.3e-08	n = 1001265, m = 4075	n = 30664, m = 65	0.46 [0.36 - 0.58]	4.3e-10	6.8e-10	n = 1002771, m = 2569	n = 30689, m = 40	0.54 [0.4 - 0.75]	1.5e-04	1.9e-04
	Female	n = 309374, m = 3014	n = 7960, m = 44	0.48 [0.36 - 0.65]	1.9e-06	5.0e-06	n = 309374, m = 3014	n = 7960, m = 44	1.19 [0.53 - 2.68]	0.3	0.66	n = 72314, m = 2703	n = 835, m = 34	0.78 [0.55 - 1.09]	0.14	0.16	n = 309208, m = 3180	n = 7959, m = 45	0.47 [0.35 - 0.63]	5.3e-07	4.2e-06	n = 309463, m = 2925	n = 7960, m = 44	0.5 [0.37 - 0.67]	4.9e-06	9.8e-06	n = 309984, m = 2404	n = 7967, m = 37	0.45 [0.33 - 0.63]	2.0e-06	2.0e-06	n = 309833, m = 2555	n = 7964, m = 40	0.51 [0.37 - 0.69]	2.1e-05	3.4e-05	n = 310865, m = 1523	n = 7988, m = 16	0.37 [0.23 - 0.61]	9.0e-05	1.2e-04
	Male	n = 690978, m = 1974	n = 22690, m = 35	0.57 [0.4 - 0.79]	9.1e-04	3.4e-03	n = 690978, m = 1974	n = 22690, m = 35	0.52 [0.37 - 0.73]	5.5e-26	1.2e-25	n = 82754, m = 1476	n = 811, m = 16	0.79 [0.48 - 1.3]	0.36	0.41	n = 690791, m = 2161	n = 22681, m = 44	0.65 [0.48 - 0.87]	4.5e-03	7.2e-03	n = 691146, m = 1806	n = 22694, m = 31	0.56 [0.39 - 0.8]	1.5e-03	3.4e-03	n = 691534, m = 1418	n = 22698, m = 27	0.63 [0.43 - 0.93]	0.02	0.02	n = 691432, m = 1520	n = 22700, m = 25	0.53 [0.36 - 0.79]	1.7e-03	3.4e-03	n = 691906, m = 1046	n = 22701, m = 24	0.97 [0.64 - 1.45]	0.86	0.86
Ovine and caprine farming	Both sexes	n = 984020, m = 4963	n = 46982, m = 104	0.5 [0.41 - 0.61]	3.9e-12	1.0e-11	n = 984020, m = 4963	n = 46982, m = 104	0.53 [0.44 - 0.63]	8.6e-32	2.2e-31	n = 152651, m = 4159	n = 4063, m = 70	0.71 [0.56 - 0.9]	4.1e-03	4.7e-03	n = 983665, m = 5318	n = 46974, m = 112	0.51 [0.42 - 0.61]	9.8e-13	7.9e-12	n = 984276, m = 4707	n = 46987, m = 99	0.5 [0.41 - 0.62]	1.7e-11	3.3e-11	n = 985177, m = 3806	n = 47006, m = 80	0.51 [0.41 - 0.63]	1.7e-09	1.7e-09	n = 984928, m = 4055	n = 47001, m = 85	0.5 [0.4 - 0.62]	3.1e-10	5.0e-10	n = 986425, m = 2558	n = 47035, m = 51	0.57 [0.43 - 0.75]	5.8e-05	7.8e-05
	Female	n = 300584, m = 3000	n = 16750, m = 58	0.54 [0.42 - 0.71]	4.7e-06	9.5e-06	n = 300584, m = 3000	n = 16750, m = 58	0.38 [0.16 - 0.92]	6.5e-03	0.01	n = 71302, m = 2689	n = 1847, m = 48	0.73 [0.55 - 0.97]	0.03	0.04	n = 300422, m = 3162	n = 16745, m = 63	0.52 [0.4 - 0.67]	2.9e-07	2.3e-06	n = 300671, m = 2913	n = 16752, m = 56	0.54 [0.41 - 0.7]	4.4e-06	9.5e-06	n = 301188, m = 2396	n = 16763, m = 45	0.51 [0.38 - 0.68]	6.8e-06	6.8e-06	n = 301041, m = 2543	n = 16756, m = 52	0.57 [0.43 - 0.75]	5.5e-05	7.4e-05	n = 302071, m = 1513	n = 16782, m = 26	0.43 [0.29 - 0.64]	2.2e-05	3.5e-05
	Male	n = 683436, m = 1963	n = 30232, m = 46	0.65 [0.48 - 0.87]	4.1e-03	8.3e-03	n = 683436, m = 1963	n = 30232, m = 46	0.62 [0.46 - 0.82]	6.0e-10	2.3e-09	n = 81349, m = 1470	n = 2216, m = 22	0.65 [0.43 - 0.99]	0.04	0.06	n = 683243, m = 2156	n = 30229, m = 49	0.63 [0.48 - 0.84]	1.7e-03	6.8e-03	n = 683605, m = 1794	n = 30235, m = 43	0.66 [0.49 - 0.9]	8.0e-03	0.01	n = 683989, m = 1410	n = 30243, m = 35	0.68 [0.49 - 0.96]	0.03	0.03	n = 683887, m = 1512	n = 30245, m = 33	0.54 [0.38 - 0.76]	4.1e-04	3.3e-03	n = 684354, m = 1045	n = 30253, m = 25	0.8 [0.54 - 1.19]	0.27	0.31
Pig farming	Both sexes	n = 1017626, m = 5054	n = 13376, m = 13	0.3 [0.18 - 0.52]	1.8e-05	3.1e-05	n = 1017626, m = 5054	n = 13376, m = 13	0.27 [0.16 - 0.45]	5.4e-72	3.1e-70	n = 156355, m = 4222	n = 359, m = 7	Not calculated	Not calculated	Not calculated	n = 1017263, m = 5417	n = 13376, m = 13	0.28 [0.16 - 0.48]	4.0e-06	2.0e-05	n = 1017887, m = 4793	n = 13376, m = 13	0.32 [0.19 - 0.56]	5.1e-05	6.3e-05	n = 1018804, m = 3876	n = 13379, m = 10	0.32 [0.17 - 0.6]	3.5e-04	3.5e-04	n = 1018550, m = 4130	n = 13379, m = 10	0.29 [0.16 - 0.54]	1.0e-04	1.0e-04	n = 1020078, m = 2602	n = 13382, m = 7	Not calculated	Not calculated	Not calculated
	Female	n = 313509, m = 3053	n = 3825, m = 5	Not calculated	Not calculated	Not calculated	n = 313509, m = 3053	n = 3825, m = 5	Not calculated	Not calculated	Not calculated	n = 72946, m = 2733	n = 203, m = 4	Not calculated	Not calculated	Not calculated	n = 313342, m = 3220	n = 3825, m = 5	Not calculated	Not calculated	Not calculated	n = 313598, m = 2964	n = 3825, m = 5	Not calculated	Not calculated	Not calculated	n = 314124, m = 2438	n = 3827, m = 3	Not calculated	Not calculated	Not calculated	n = 313972, m = 2590	n = 3825, m = 5	Not calculated	Not calculated	Not calculated	n = 315026, m = 1536	n = 3827, m = 3	Not calculated	Not calculated	Not calculated
	Male	n = 704117, m = 2001	n = 9551, m = 8	Not calculated	Not calculated	Not calculated	n = 704117, m = 2001	n = 9551, m = 8	Not calculated	Not calculated	Not calculated	n = 83409, m = 1489	n = 156, m = 3	Not calculated	Not calculated	Not calculated	n = 703921, m = 2197	n = 9551, m = 8	Not calculated	Not calculated	Not calculated	n = 704289, m = 1829	n = 9551, m = 8	Not calculated	Not calculated	Not calculated	n = 704680, m = 1438	n = 9552, m = 7	Not calculated	Not calculated	Not calculated	n = 704578, m = 1540	n = 9554, m = 5	Not calculated	Not calculated	Not calculated	n = 705052, m = 1066	n = 9555, m = 4	Not calculated	Not calculated	Not calculated
Poultry and rabbit farming	Both sexes	n = 1006450, m = 5043	n = 24552, m = 24	0.29 [0.2 - 0.44]	2.5e-09	4.9e-09	n = 1006450, m = 5043	n = 24552, m = 24	0.28 [0.19 - 0.41]	9e-82	5.9e-81	n = 155947, m = 4220	n = 767, m = 9	Not calculated	Not calculated	Not calculated	n = 1006092, m = 5401	n = 24547, m = 29	0.32 [0.22 - 0.46]	1.3e-09	4.9e-09	n = 1006710, m = 4783	n = 24553, m = 23	0.3 [0.2 - 0.45]	7.2e-09	1.1e-08	n = 1007624, m = 3869	n = 24559, m = 17	0.27 [0.17 - 0.43]	6.7e-08	6.7e-08	n = 1007374, m = 4119	n = 24555, m = 21	0.32 [0.21 - 0.48]	1.3e-07	1.6e-07	n = 1008893, m = 2600	n = 24567, m = 9	Not calculated	Not calculated	Not calculated
	Female	n = 307676, m = 3045	n = 9658, m = 13	0.25 [0.14 - 0.43]	5.1e-07	8.4e-07	n = 307676, m = 3045	n = 9658, m = 13	1.58 [0.51 - 4.94]	0.31	0.47	n = 72690, m = 2731	n = 459, m = 6	Not calculated	Not calculated	Not calculated	n = 307510, m = 3211	n = 9657, m = 14	0.25 [0.15 - 0.43]	2.8e-07	8.4e-07	n = 307765, m = 2956	n = 9658, m = 13	0.26 [0.15 - 0.44]	9.1e-07	1.1e-06	n = 308290, m = 2431	n = 9661, m = 10	0.22 [0.12 - 0.4]	1.5e-06	1.5e-06	n = 308137, m = 2584	n = 9660, m = 11	0.24 [0.14 - 0.44]	3.3e-06	3.3e-06	n = 309187, m = 1534	n = 9666, m = 5	Not calculated	Not calculated	Not calculated
	Male	n = 698774, m = 1998	n = 14894, m = 11	0.36 [0.2 - 0.66]	8.7e-04	2.2e-03	n = 698774, m = 1998	n = 14894, m = 11	0.37 [0.2 - 0.66]	8.2e-37	1e-36	n = 83257, m = 1489	n = 308, m = 3	Not calculated	Not calculated	Not calculated	n = 698582, m = 2190	n = 14890, m = 15	0.44 [0.27 - 0.74]	1.7e-03	2.2e-03	n = 698945, m = 1827	n = 14895, m = 10	0.36 [0.19 - 0.68]	1.4e-03	2.2e-03	n = 699334, m = 1438	n = 14898, m = 7	Not calculated	Not calculated	Not calculated	n = 699237, m = 1535	n = 14895, m = 10	0.43 [0.23 - 0.8]	7.9e-03	7.9e-03	n = 699706, m = 1066	n = 14901, m = 4	Not calculated	Not calculated	Not calculated
Stud farming	Both sexes	n = 1015400, m = 5028	n = 15602, m = 39	1.25 [0.91 - 1.71]	0.18	0.2	n = 1015400, m = 5028	n = 15602, m = 39	0.68 [0.49 - 0.93]	0.02	0.04	n = 154982, m = 4194	n = 1732, m = 35	0.75 [0.54 - 1.05]	0.09	0.2	n = 1015041, m = 5387	n = 15598, m = 43	0.73 [0.54 - 0.98]	0.04	0.2	n = 1015659, m = 4769	n = 15604, m = 37	0.97 [0.7 - 1.35]	0.87	0.87	n = 1016577, m = 3851	n = 15606, m = 35	1.45 [0.98 - 2.04]	0.05	0.06	n = 1016321, m = 4107	n = 15608, m = 33	1.31 [0.93 - 1.86]	0.12	0.2	n = 1017842, m = 2586	n = 15618, m = 23	1.41 [0.93 - 2.13]	0.11	0.2
	Female	n = 310528, m = 3033	n = 6806, m = 25	1.3 [0.87 - 1.93]	0.2	0.34	n = 310528, m = 3033	n = 6806, m = 25	0.82 [0.3 - 2.23]	0.22	0.41	n = 72462, m = 2713	n = 687, m = 24	0.94 [0.63 - 1.4]	0.74	0.74	n = 310362, m = 3199	n = 6805, m = 26	1.36 [0.92 - 2]	0.12	0.34	n = 310617, m = 2944	n = 6806, m = 25	1.35 [0.91 - 2.01]	0.14	0.34	n = 311142, m = 2419	n = 6809, m = 22	1.24 [0.81 - 1.89]	0.32	0.32	n = 310986, m = 2575	n = 6811, m = 20	1.24 [0.79 - 1.93]	0.35	0.41	n = 312037, m = 1524	n = 6816, m = 15	1.33 [0.8 - 2.22]	0.28	0.39
	Male	n = 704872, m = 1995	n = 8796, m = 14	1.02 [0.6 - 1.73]	0.95	0.95	n = 704872, m = 1995	n = 8796, m = 14	0.59 [0.35 - 1]	0.05	0.06	n = 82520, m = 1481	n = 1045, m = 11	0.74 [0.41 - 1.34]	0.33	0.95	n = 704679, m = 2188	n = 8793, m = 17	1.12 [0.69 - 1.82]	0.64	0.95	n = 705042, m = 1825	n = 8798, m = 12	0.95 [0.54 - 1.68]	0.85	0.95	n = 705435, m = 1432	n = 8797, m = 13	1.32 [0.76 - 2.28]	0.33	0.33	n = 705335, m = 1532	n = 8797, m = 13	1.26 [0.73 - 2.18]	0.41	0.95	n = 705805, m = 1062	n = 8802, m = 8	Not calculated	Not calculated	Not calculated
Training, dressage, riding clubs	Both sexes	n = 1017740, m = 5056	n = 13262, m = 11	0.68 [0.38 - 1.23]	0.2	0.2	n = 1017740, m = 5056	n = 13262, m = 11	0.49 [0.27 - 0.88]	8.2e-09	1.5e-07	n = 156353, m = 4221	n = 361, m = 8	Not calculated	Not calculated	Not calculated	n = 1017381, m = 5415	n = 13258, m = 15	0.65 [0.39 - 1.08]	0.1	0.2	n = 1018000, m = 4796	n = 13263, m = 10	0.66 [0.35 - 1.23]	0.19	0.2	n = 1018919, m = 3877	n = 13264, m = 9	Not calculated	Not calculated	Not calculated	n = 1018664, m = 4132	n = 13265, m = 8	Not calculated	Not calculated	Not calculated	n = 1020194, m = 2602	n = 13266, m = 7	Not calculated	Not calculated	Not calculated
	Female	n = 311288, m = 3055	n = 6046, m = 3	Not calculated	Not calculated	Not calculated	n = 311288, m = 3055	n = 6046, m = 3	Not calculated	Not calculated	Not calculated	n = 73033, m = 2734	n = 116, m = 3	Not calculated	Not calculated	Not calculated	n = 311122, m = 3221	n = 6045, m = 4	Not calculated	Not calculated	Not calculated	n = 311377, m = 2966	n = 6046, m = 3	Not calculated	Not calculated	Not calculated	n = 311905, m = 2438	n = 6046, m = 3	Not calculated	Not calculated	Not calculated	n = 311750, m = 2593	n = 6047, m = 2	Not calculated	Not calculated	Not calculated	n = 312806, m = 1537	n = 6047, m = 2	Not calculated	Not calculated	Not calculated
	Male	n = 706452, m = 2001	n = 7216, m = 8	Not calculated	Not calculated	Not calculated	n = 706452, m = 2001	n = 7216, m = 8	Not calculated	Not calculated	Not calculated	n = 83320, m = 1487	n = 245, m = 5	Not calculated	Not calculated	Not calculated	n = 706259, m = 2194	n = 7213, m = 11	0.86 [0.47 - 1.56]	0.62	0.62	n = 706623, m = 1830	n = 7217, m = 7	Not calculated	Not calculated	Not calculated	n = 707014, m = 1439	n = 7218, m = 6	Not calculated	Not calculated	Not calculated	n = 706914, m = 1539	n = 7218, m = 6	Not calculated	Not calculated	Not calculated	n = 707388, m = 1065	n = 7219, m = 5	Not calculated	Not calculated	Not calculated
Unspecified large animal farming (e.g., wild animals, ostrich)	Both sexes	n = 1028342, m = 5064	n = 2660, m = 3	Not calculated	Not calculated	Not calculated	n = 1028342, m = 5064	n = 2660, m = 3	Not calculated	Not calculated	Not calculated	n = 156528, m = 4227	n = 186, m = 2	Not calculated	Not calculated	Not calculated	n = 1027979, m = 5427	n = 2660, m = 3	Not calculated	Not calculated	Not calculated	n = 1028603, m = 4803	n = 2660, m = 3	Not calculated	Not calculated	Not calculated	n = 1029523, m = 3883	n = 2660, m = 3	Not calculated	Not calculated	Not calculated	n = 1029269, m = 4137	n = 2660, m = 3	Not calculated	Not calculated	Not calculated	n = 1030799, m = 2607	n = 2661, m = 2	Not calculated	Not calculated	Not calculated
	Female	n = 316057, m = 3055	n = 1277, m = 3	Not calculated	Not calculated	Not calculated	n = 316057, m = 3055	n = 1277, m = 3	Not calculated	Not calculated	Not calculated	n = 73053, m = 2735	n = 96, m = 2	Not calculated	Not calculated	Not calculated	n = 315890, m = 3222	n = 1277, m = 3	Not calculated	Not calculated	Not calculated	n = 316146, m = 2966	n = 1277, m = 3	Not calculated	Not calculated	Not calculated	n = 316674, m = 2438	n = 1277, m = 3	Not calculated	Not calculated	Not calculated	n = 316520, m = 2592	n = 1277, m = 3	Not calculated	Not calculated	Not calculated	n = 317575, m = 1537	n = 1278, m = 2	Not calculated	Not calculated	Not calculated
	Male	n = 712285, m = 2009	n = 1383, m = 0	Not calculated	Not calculated	Not calculated	n = 712285, m = 2009	n = 1383, m = 0	Not calculated	Not calculated	Not calculated	n = 83475, m = 1492	n = 90, m = 0	Not calculated	Not calculated	Not calculated	n = 712089, m = 2205	n = 1383, m = 0	Not calculated	Not calculated	Not calculated	n = 712457, m = 1837	n = 1383, m = 0	Not calculated	Not calculated	Not calculated	n = 712849, m = 1445	n = 1383, m = 0	Not calculated	Not calculated	Not calculated	n = 712749, m = 1545	n = 1383, m = 0	Not calculated	Not calculated	Not calculated	n = 713224, m = 1070	n = 1383, m = 0	Not calculated	Not calculated	Not calculated
Unspecified small animal farming (e.g., frogs, snails, bees)	Both sexes	n = 1012959, m = 5052	n = 18043, m = 15	0.66 [0.4 - 1.1]	0.11	0.17	n = 1012959, m = 5052	n = 18043, m = 15	0.35 [0.21 - 0.58]	1.9e-43	8.5e-41	n = 155098, m = 4217	n = 1616, m = 12	0.61 [0.34 - 1.1]	0.1	0.17	n = 1012597, m = 5414	n = 18042, m = 16	0.44 [0.27 - 0.72]	1.1e-03	7.9e-03	n = 1013220, m = 4791	n = 18043, m = 15	0.7 [0.42 - 1.17]	0.17	0.2	n = 1014137, m = 3874	n = 18046, m = 12	0.74 [0.42 - 1.3]	0.29	0.29	n = 1013883, m = 4128	n = 18046, m = 12	0.63 [0.36 - 1.12]	0.12	0.17	n = 1015412, m = 2599	n = 18048, m = 10	0.89 [0.47 - 1.67]	0.72	0.72
	Female	n = 309643, m = 3051	n = 7691, m = 7	Not calculated	Not calculated	Not calculated	n = 309643, m = 3051	n = 7691, m = 7	Not calculated	Not calculated	Not calculated	n = 72480, m = 2731	n = 669, m = 6	Not calculated	Not calculated	Not calculated	n = 309476, m = 3218	n = 7691, m = 7	Not calculated	Not calculated	Not calculated	n = 309732, m = 2962	n = 7691, m = 7	Not calculated	Not calculated	Not calculated	n = 310259, m = 2435	n = 7692, m = 6	Not calculated	Not calculated	Not calculated	n = 310106, m = 2588	n = 7691, m = 7	Not calculated	Not calculated	Not calculated	n = 311159, m = 1535	n = 7694, m = 4	Not calculated	Not calculated	Not calculated
	Male	n = 703316, m = 2001	n = 10352, m = 8	Not calculated	Not calculated	Not calculated	n = 703316, m = 2001	n = 10352, m = 8	Not calculated	Not calculated	Not calculated	n = 82618, m = 1486	n = 947, m = 6	Not calculated	Not calculated	Not calculated	n = 703121, m = 2196	n = 10351, m = 9	Not calculated	Not calculated	Not calculated	n = 703488, m = 1829	n = 10352, m = 8	Not calculated	Not calculated	Not calculated	n = 703878, m = 1439	n = 10354, m = 6	Not calculated	Not calculated	Not calculated	n = 703777, m = 1540	n = 10355, m = 5	Not calculated	Not calculated	Not calculated	n = 704253, m = 1064	n = 10354, m = 6	Not calculated	Not calculated	Not calculated
Shellfish farming (e.g., oyster farming, scallop aquaculture)	Both sexes	n = 1027657, m = 5062	n = 3345, m = 5	Not calculated	Not calculated	Not calculated	n = 1027657, m = 5062	n = 3345, m = 5	Not calculated	Not calculated	Not calculated	n = 156456, m = 4229	n = 258, m = 0	Not calculated	Not calculated	Not calculated	n = 1027295, m = 5424	n = 3344, m = 6	Not calculated	Not calculated	Not calculated	n = 1027918, m = 4801	n = 3345, m = 5	Not calculated	Not calculated	Not calculated	n = 1028835, m = 3884	n = 3348, m = 2	Not calculated	Not calculated	Not calculated	n = 1028584, m = 4135	n = 3345, m = 5	Not calculated	Not calculated	Not calculated	n = 1030110, m = 2609	n = 3350, m = 0	Not calculated	Not calculated	Not calculated
	Female	n = 316669, m = 3057	n = 665, m = 1	Not calculated	Not calculated	Not calculated	n = 316669, m = 3057	n = 665, m = 1	Not calculated	Not calculated	Not calculated	n = 73075, m = 2737	n = 74, m = 0	Not calculated	Not calculated	Not calculated	n = 316502, m = 3224	n = 665, m = 1	Not calculated	Not calculated	Not calculated	n = 316758, m = 2968	n = 665, m = 1	Not calculated	Not calculated	Not calculated	n = 317286, m = 2440	n = 665, m = 1	Not calculated	Not calculated	Not calculated	n = 317132, m = 2594	n = 665, m = 1	Not calculated	Not calculated	Not calculated	n = 318187, m = 1539	n = 666, m = 0	Not calculated	Not calculated	Not calculated
	Male	n = 710988, m = 2005	n = 2680, m = 4	Not calculated	Not calculated	Not calculated	n = 710988, m = 2005	n = 2680, m = 4	Not calculated	Not calculated	Not calculated	n = 83381, m = 1492	n = 184, m = 0	Not calculated	Not calculated	Not calculated	n = 710793, m = 2200	n = 2679, m = 5	Not calculated	Not calculated	Not calculated	n = 711160, m = 1833	n = 2680, m = 4	Not calculated	Not calculated	Not calculated	n = 711549, m = 1444	n = 2683, m = 1	Not calculated	Not calculated	Not calculated	n = 711452, m = 1541	n = 2680, m = 4	Not calculated	Not calculated	Not calculated	n = 711923, m = 1070	n = 2684, m = 0	Not calculated	Not calculated	Not calculated
Salt works/salt evaporation pond	Both sexes	n = 1030131, m = 5065	n = 871, m = 2	Not calculated	Not calculated	Not calculated	n = 1030131, m = 5065	n = 871, m = 2	Not calculated	Not calculated	Not calculated	n = 156657, m = 4227	n = 57, m = 2	Not calculated	Not calculated	Not calculated	n = 1029768, m = 5428	n = 871, m = 2	Not calculated	Not calculated	Not calculated	n = 1030392, m = 4804	n = 871, m = 2	Not calculated	Not calculated	Not calculated	n = 1031312, m = 3884	n = 871, m = 2	Not calculated	Not calculated	Not calculated	n = 1031058, m = 4138	n = 871, m = 2	Not calculated	Not calculated	Not calculated	n = 1032588, m = 2608	n = 872, m = 1	Not calculated	Not calculated	Not calculated
	Female	n = 317136, m = 3056	n = 198, m = 2	Not calculated	Not calculated	Not calculated	n = 317136, m = 3056	n = 198, m = 2	Not calculated	Not calculated	Not calculated	n = 73129, m = 2735	n = 20, m = 2	Not calculated	Not calculated	Not calculated	n = 316969, m = 3223	n = 198, m = 2	Not calculated	Not calculated	Not calculated	n = 317225, m = 2967	n = 198, m = 2	Not calculated	Not calculated	Not calculated	n = 317753, m = 2439	n = 198, m = 2	Not calculated	Not calculated	Not calculated	n = 317599, m = 2593	n = 198, m = 2	Not calculated	Not calculated	Not calculated	n = 318654, m = 1538	n = 199, m = 1	Not calculated	Not calculated	Not calculated
	Male	n = 712995, m = 2009	n = 673, m = 0	Not calculated	Not calculated	Not calculated	n = 712995, m = 2009	n = 673, m = 0	Not calculated	Not calculated	Not calculated	n = 83528, m = 1492	n = 37, m = 0	Not calculated	Not calculated	Not calculated	n = 712799, m = 2205	n = 673, m = 0	Not calculated	Not calculated	Not calculated	n = 713167, m = 1837	n = 673, m = 0	Not calculated	Not calculated	Not calculated	n = 713559, m = 1445	n = 673, m = 0	Not calculated	Not calculated	Not calculated	n = 713459, m = 1545	n = 673, m = 0	Not calculated	Not calculated	Not calculated	n = 713934, m = 1070	n = 673, m = 0	Not calculated	Not calculated	Not calculated
Agricultural work companies (e.g., pesticide applications, harvest reaping)	Both sexes	n = 1016737, m = 5050	n = 14265, m = 17	0.67 [0.41 - 1.08]	0.1	0.12	n = 1016737, m = 5050	n = 14265, m = 17	0.6 [0.37 - 0.97]	0.05	0.05	n = 156151, m = 4217	n = 563, m = 12	1.09 [0.61 - 1.93]	0.78	0.78	n = 1016380, m = 5407	n = 14259, m = 23	0.64 [0.43 - 0.97]	0.03	0.12	n = 1016996, m = 4791	n = 14267, m = 15	0.63 [0.38 - 1.06]	0.08	0.12	n = 1017912, m = 3875	n = 14271, m = 11	0.58 [0.32 - 1.06]	0.08	0.08	n = 1017658, m = 4129	n = 14271, m = 11	0.54 [0.3 - 0.98]	0.04	0.12	n = 1019187, m = 2600	n = 14273, m = 9	Not calculated	Not calculated	Not calculated
	Female	n = 315625, m = 3052	n = 1709, m = 6	Not calculated	Not calculated	Not calculated	n = 315625, m = 3052	n = 1709, m = 6	Not calculated	Not calculated	Not calculated	n = 73011, m = 2733	n = 138, m = 4	Not calculated	Not calculated	Not calculated	n = 315458, m = 3219	n = 1709, m = 6	Not calculated	Not calculated	Not calculated	n = 315714, m = 2963	n = 1709, m = 6	Not calculated	Not calculated	Not calculated	n = 316240, m = 2437	n = 1711, m = 4	Not calculated	Not calculated	Not calculated	n = 316087, m = 2590	n = 1710, m = 5	Not calculated	Not calculated	Not calculated	n = 317141, m = 1536	n = 1712, m = 3	Not calculated	Not calculated	Not calculated
	Male	n = 701112, m = 1998	n = 12556, m = 11	0.4 [0.22 - 0.72]	2.2e-03	3.3e-03	n = 701112, m = 1998	n = 12556, m = 11	0.49 [0.27 - 0.89]	5.6e-03	0.01	n = 83140, m = 1484	n = 425, m = 8	Not calculated	Not calculated	Not calculated	n = 700922, m = 2188	n = 12550, m = 17	0.55 [0.34 - 0.89]	0.02	0.02	n = 701282, m = 1828	n = 12558, m = 9	Not calculated	Not calculated	Not calculated	n = 701672, m = 1438	n = 12560, m = 7	Not calculated	Not calculated	Not calculated	n = 701571, m = 1539	n = 12561, m = 6	Not calculated	Not calculated	Not calculated	n = 702046, m = 1064	n = 12561, m = 6	Not calculated	Not calculated	Not calculated
Gardening, landscaping and reforestation companies	Both sexes	n = 986084, m = 5037	n = 44918, m = 30	0.96 [0.65 - 1.42]	0.83	0.99	n = 986084, m = 5037	n = 44918, m = 30	0.78 [0.55 - 1.11]	0.35	0.57	n = 156083, m = 4223	n = 631, m = 6	Not calculated	Not calculated	Not calculated	n = 985723, m = 5398	n = 44916, m = 32	0.9 [0.61 - 1.31]	0.57	0.99	n = 986344, m = 4777	n = 44919, m = 29	1 [0.67 - 1.5]	0.99	0.99	n = 987258, m = 3863	n = 44925, m = 23	1.02 [0.65 - 1.6]	0.92	0.92	n = 987005, m = 4116	n = 44924, m = 24	0.96 [0.62 - 1.48]	0.85	0.99	n = 988526, m = 2595	n = 44934, m = 14	1.05 [0.59 - 1.86]	0.88	0.99
	Female	n = 314969, m = 3054	n = 2365, m = 4	Not calculated	Not calculated	Not calculated	n = 314969, m = 3054	n = 2365, m = 4	Not calculated	Not calculated	Not calculated	n = 73052, m = 2735	n = 97, m = 2	Not calculated	Not calculated	Not calculated	n = 314802, m = 3221	n = 2365, m = 4	Not calculated	Not calculated	Not calculated	n = 315058, m = 2965	n = 2365, m = 4	Not calculated			n = 315585, m = 2438	n = 2366, m = 3	Not calculated	Not calculated	Not calculated	n = 315432, m = 2591	n = 2365, m = 4	Not calculated	Not calculated	Not calculated	n = 316485, m = 1538	n = 2368, m = 1	Not calculated	Not calculated	Not calculated
	Male	n = 671115, m = 1983	n = 42553, m = 26	0.88 [0.57 - 1.37]	0.58	0.58	n = 671115, m = 1983	n = 42553, m = 26	0.63 [0.43 - 0.92]	0.01	0.04	n = 83031, m = 1488	n = 534, m = 4	Not calculated	Not calculated	Not calculated	n = 670921, m = 2177	n = 42551, m = 28	0.8 [0.53 - 1.22]	0.3	0.42	n = 671286, m = 1812	n = 42554, m = 25	0.5 [0.33 - 0.74]	5.8e-04	4.1e-03	n = 671673, m = 1425	n = 42559, m = 20	0.5 [0.32 - 0.79]	2.6e-03	2.6e-03	n = 671573, m = 1525	n = 42559, m = 20	0.49 [0.32 - 0.77]	1.8e-03	6.2e-03	n = 672041, m = 1057	n = 42566, m = 13	0.53 [0.3 - 0.91]	0.02	0.05
Sylviculture/forestry (e.g., thinning, pruning)	Both sexes	n = 1029026, m = 5057	n = 1976, m = 10	1.19 [0.64 - 2.21]	0.59	0.76	n = 1029026, m = 5057	n = 1976, m = 10	1.52 [0.84 - 2.75]	0.37	0.62	n = 156428, m = 4221	n = 286, m = 8	Not calculated	Not calculated	Not calculated	n = 1028663, m = 5420	n = 1976, m = 10	1.1 [0.59 - 2.05]	0.76	0.76	n = 1029286, m = 4797	n = 1977, m = 9	Not calculated	Not calculated	Not calculated	n = 1030202, m = 3881	n = 1981, m = 5	Not calculated	Not calculated	Not calculated	n = 1029952, m = 4131	n = 1977, m = 9	Not calculated	Not calculated	Not calculated	n = 1031478, m = 2605	n = 1982, m = 4	Not calculated	Not calculated	Not calculated
	Female	n = 317002, m = 3051	n = 332, m = 7	Not calculated	Not calculated	Not calculated	n = 317002, m = 3051	n = 332, m = 7	Not calculated	Not calculated	Not calculated	n = 73054, m = 2730	n = 95, m = 7	Not calculated	Not calculated	Not calculated	n = 316835, m = 3218	n = 332, m = 7	Not calculated	Not calculated	Not calculated	n = 317090, m = 2963	n = 333, m = 6	Not calculated	Not calculated	Not calculated	n = 317616, m = 2437	n = 335, m = 4	Not calculated	Not calculated	Not calculated	n = 317464, m = 2589	n = 333, m = 6	Not calculated	Not calculated	Not calculated	n = 318517, m = 1536	n = 336, m = 3	Not calculated	Not calculated	Not calculated
	Male	n = 712024, m = 2006	n = 1644, m = 3	Not calculated	Not calculated	Not calculated	n = 712024, m = 2006	n = 1644, m = 3	Not calculated	Not calculated	Not calculated	n = 83374, m = 1491	n = 191, m = 1	Not calculated	Not calculated	Not calculated	n = 711828, m = 2202	n = 1644, m = 3	Not calculated	Not calculated	Not calculated	n = 712196, m = 1834	n = 1644, m = 3	Not calculated	Not calculated	Not calculated	n = 712586, m = 1444	n = 1646, m = 1	Not calculated	Not calculated	Not calculated	n = 712488, m = 1542	n = 1644, m = 3	Not calculated	Not calculated	Not calculated	n = 712961, m = 1069	n = 1646, m = 1	Not calculated	Not calculated	Not calculated
Wood production (e.g., lopping)	Both sexes	n = 1020539, m = 5060	n = 10463, m = 7	Not calculated	Not calculated	Not calculated	n = 1020539, m = 5060	n = 10463, m = 7	Not calculated	Not calculated	Not calculated	n = 156437, m = 4226	n = 277, m = 3	Not calculated	Not calculated	Not calculated	n = 1020178, m = 5421	n = 10461, m = 9	Not calculated	Not calculated	Not calculated	n = 1020800, m = 4799	n = 10463, m = 7	Not calculated	Not calculated	Not calculated	n = 1021717, m = 3882	n = 10466, m = 4	Not calculated	Not calculated	Not calculated	n = 1021464, m = 4135	n = 10465, m = 5	Not calculated	Not calculated	Not calculated	n = 1022994, m = 2605	n = 10466, m = 4	Not calculated	Not calculated	Not calculated
	Female	n = 317052, m = 3057	n = 282, m = 1	Not calculated	Not calculated	Not calculated	n = 317052, m = 3057	n = 282, m = 1	Not calculated	Not calculated	Not calculated	n = 73114, m = 2737	n = 35, m = 0	Not calculated	Not calculated	Not calculated	n = 316885, m = 3224	n = 282, m = 1	Not calculated	Not calculated	Not calculated	n = 317141, m = 2968	n = 282, m = 1	Not calculated	Not calculated	Not calculated	n = 317669, m = 2440	n = 282, m = 1	Not calculated	Not calculated	Not calculated	n = 317515, m = 2594	n = 282, m = 1	Not calculated	Not calculated	Not calculated	n = 318571, m = 1538	n = 282, m = 1	Not calculated	Not calculated	Not calculated
	Male	n = 703487, m = 2003	n = 10181, m = 6	Not calculated	Not calculated	Not calculated	n = 703487, m = 2003	n = 10181, m = 6	Not calculated	Not calculated	Not calculated	n = 83323, m = 1489	n = 242, m = 3	Not calculated	Not calculated	Not calculated	n = 703293, m = 2197	n = 10179, m = 8	Not calculated	Not calculated	Not calculated	n = 703659, m = 1831	n = 10181, m = 6	Not calculated	Not calculated	Not calculated	n = 704048, m = 1442	n = 10184, m = 3	Not calculated	Not calculated	Not calculated	n = 703949, m = 1541	n = 10183, m = 4	Not calculated	Not calculated	Not calculated	n = 704423, m = 1067	n = 10184, m = 3	Not calculated	Not calculated	Not calculated
Stationary sawmill (e.g., edging, trimming, decking, debarking)	Both sexes	n = 1030270, m = 5064	n = 732, m = 3	Not calculated	Not calculated	Not calculated	n = 1030270, m = 5064	n = 732, m = 3	Not calculated	Not calculated	Not calculated	n = 156672, m = 4226	n = 42, m = 3	Not calculated	Not calculated	Not calculated	n = 1029907, m = 5427	n = 732, m = 3	Not calculated	Not calculated	Not calculated	n = 1030531, m = 4803	n = 732, m = 3	Not calculated	Not calculated	Not calculated	n = 1031451, m = 3883	n = 732, m = 3	Not calculated	Not calculated	Not calculated	n = 1031197, m = 4137	n = 732, m = 3	Not calculated	Not calculated	Not calculated	n = 1032727, m = 2607	n = 733, m = 2	Not calculated	Not calculated	Not calculated
	Female	n = 317286, m = 3058	n = 48, m = 0	Not calculated	Not calculated	Not calculated	n = 317286, m = 3058	n = 48, m = 0	Not calculated	Not calculated	Not calculated	n = 73143, m = 2737	n = 6, m = 0	Not calculated	Not calculated	Not calculated	n = 317119, m = 3225	n = 48, m = 0	Not calculated	Not calculated	Not calculated	n = 317375, m = 2969	n = 48, m = 0	Not calculated	Not calculated	Not calculated	n = 317903, m = 2441	n = 48, m = 0	Not calculated	Not calculated	Not calculated	n = 317749, m = 2595	n = 48, m = 0	Not calculated	Not calculated	Not calculated	n = 318805, m = 1539	n = 48, m = 0	Not calculated	Not calculated	Not calculated
	Male	n = 712984, m = 2006	n = 684, m = 3	Not calculated	Not calculated	Not calculated	n = 712984, m = 2006	n = 684, m = 3	Not calculated	Not calculated	Not calculated	n = 83529, m = 1489	n = 36, m = 3	Not calculated	Not calculated	Not calculated	n = 712788, m = 2202	n = 684, m = 3	Not calculated	Not calculated	Not calculated	n = 713156, m = 1834	n = 684, m = 3	Not calculated	Not calculated	Not calculated	n = 713548, m = 1442	n = 684, m = 3	Not calculated	Not calculated	Not calculated	n = 713448, m = 1542	n = 684, m = 3	Not calculated	Not calculated	Not calculated	n = 713922, m = 1068	n = 685, m = 2	Not calculated	Not calculated	Not calculated
Rural craftsperson (e.g., mason, mechanics)	Both sexes	n = 1023967, m = 5064	n = 7035, m = 3	Not calculated	Not calculated	Not calculated	n = 1023967, m = 5064	n = 7035, m = 3	Not calculated	Not calculated	Not calculated	n = 156323, m = 4226	n = 391, m = 3	Not calculated	Not calculated	Not calculated	n = 1023604, m = 5427	n = 7035, m = 3	Not calculated	Not calculated	Not calculated	n = 1024228, m = 4803	n = 7035, m = 3	Not calculated	Not calculated	Not calculated	n = 1025147, m = 3884	n = 7036, m = 2	Not calculated	Not calculated	Not calculated	n = 1024894, m = 4137	n = 7035, m = 3	Not calculated	Not calculated	Not calculated	n = 1026423, m = 2608	n = 7037, m = 1	Not calculated	Not calculated	Not calculated
	Female	n = 317079, m = 3057	n = 255, m = 1	Not calculated	Not calculated	Not calculated	n = 317079, m = 3057	n = 255, m = 1	Not calculated	Not calculated	Not calculated	n = 73114, m = 2736	n = 35, m = 1	Not calculated	Not calculated	Not calculated	n = 316912, m = 3224	n = 255, m = 1	Not calculated	Not calculated	Not calculated	n = 317168, m = 2968	n = 255, m = 1	Not calculated	Not calculated	Not calculated	n = 317695, m = 2441	n = 256, m = 0	Not calculated	Not calculated	Not calculated	n = 317542, m = 2594	n = 255, m = 1	Not calculated	Not calculated	Not calculated	n = 318597, m = 1539	n = 256, m = 0	Not calculated	Not calculated	Not calculated
	Male	n = 706888, m = 2007	n = 6780, m = 2	Not calculated	Not calculated	Not calculated	n = 706888, m = 2007	n = 6780, m = 2	Not calculated	Not calculated	Not calculated	n = 83209, m = 1490	n = 356, m = 2	Not calculated	Not calculated	Not calculated	n = 706692, m = 2203	n = 6780, m = 2	Not calculated	Not calculated	Not calculated	n = 707060, m = 1835	n = 6780, m = 2	Not calculated	Not calculated	Not calculated	n = 707452, m = 1443	n = 6780, m = 2	Not calculated	Not calculated	Not calculated	n = 707352, m = 1543	n = 6780, m = 2	Not calculated	Not calculated	Not calculated	n = 707826, m = 1069	n = 6781, m = 1	Not calculated	Not calculated	Not calculated
Company representative/authorized representative (e.g., agricultural insurance brokers)	Both sexes	n = 1029156, m = 5067	n = 1846, m = 0	Not calculated	Not calculated	Not calculated	n = 1029156, m = 5067	n = 1846, m = 0	Not calculated	Not calculated	Not calculated	n = 156579, m = 4229	n = 135, m = 0	Not calculated	Not calculated	Not calculated	n = 1028793, m = 5430	n = 1846, m = 0	Not calculated	Not calculated	Not calculated	n = 1029417, m = 4806	n = 1846, m = 0	Not calculated	Not calculated	Not calculated	n = 1030337, m = 3886	n = 1846, m = 0	Not calculated	Not calculated	Not calculated	n = 1030083, m = 4140	n = 1846, m = 0	Not calculated	Not calculated	Not calculated	n = 1031614, m = 2609	n = 1846, m = 0	Not calculated	Not calculated	Not calculated
	Female	n = 315897, m = 3058	n = 1437, m = 0	Not calculated	Not calculated	Not calculated	n = 315897, m = 3058	n = 1437, m = 0	Not calculated	Not calculated	Not calculated	n = 73091, m = 2737	n = 58, m = 0	Not calculated	Not calculated	Not calculated	n = 315730, m = 3225	n = 1437, m = 0	Not calculated	Not calculated	Not calculated	n = 315986, m = 2969	n = 1437, m = 0	Not calculated	Not calculated	Not calculated	n = 316514, m = 2441	n = 1437, m = 0	Not calculated	Not calculated	Not calculated	n = 316360, m = 2595	n = 1437, m = 0	Not calculated	Not calculated	Not calculated	n = 317416, m = 1539	n = 1437, m = 0	Not calculated	Not calculated	Not calculated
	Male	n = 713259, m = 2009	n = 409, m = 0	Not calculated	Not calculated	Not calculated	n = 713259, m = 2009	n = 409, m = 0	Not calculated	Not calculated	Not calculated	n = 83488, m = 1492	n = 77, m = 0	Not calculated	Not calculated	Not calculated	n = 713063, m = 2205	n = 409, m = 0	Not calculated	Not calculated	Not calculated	n = 713431, m = 1837	n = 409, m = 0	Not calculated	Not calculated	Not calculated	n = 713823, m = 1445	n = 409, m = 0	Not calculated	Not calculated	Not calculated	n = 713723, m = 1545	n = 409, m = 0	Not calculated	Not calculated	Not calculated	n = 714198, m = 1070	n = 409, m = 0	Not calculated	Not calculated	Not calculated
AD: Alzheimer's disease
ADRD: Alzheimer's disease and related dementias
CI: confidence interval
HR: hazard ratio
n: number of farm managers
m: number of AD cases
p: p-value
PD: Parkinson's disease
SA: sensitivity analysis
